# Supplementary material for: Strong Correlation Between A‐Site Cation Order and Self‐Trapped Exciton Emission in 0D Hybrid Perovskites
Source: Small Sci. 2024 Nov 22;5(2):2400443. doi: 10.1002/smsc.202400443 (PMC11934909; doi:10.1002/smsc.202400443)
Supplement: Supplementary file 1 — Supplementary Material [file SMSC-5-2400443-s001.zip]

Archive with 3 entries (3 files):
- SCXRD data.zip
- SI_submit.docx
- video_S1.mp4
